# Supplementary material for: Using TOF-SIMS Spectrometry to Study the Kinetics of the Interfacial Retro Diels–Alder Reaction
Source: Materials (Basel). 2021 May 20;14(10):2674. doi: 10.3390/ma14102674 (PMC8161361; doi:10.3390/ma14102674)
Supplement: Supplementary file 1 [file materials-14-02674-s001.zip]

Archive with 1 entries (1 files):
- materials-1181722-SI.pdf
